# Supplementary material for: Legacies of domestication, trade and herder mobility shape extant male zebu cattle diversity in South Asia and Africa
Source: Sci Rep. 2018 Dec 21;8:18027. doi: 10.1038/s41598-018-36444-7 (PMC6303292; doi:10.1038/s41598-018-36444-7)
Supplement: Supplementary file 2 — Supplementary Dataset 1 [file 41598_2018_36444_MOESM2_ESM.xlsx]

## Sheet: Haplotypes&Frequency
		HAPLOTYPE
		H1	H2	H3	H4	H5	H6	H7	H8	H9	H10	H11	H12	H13	H14	H15	H16	H17	H18	H19	H20	H21	H22	H23	H24	H25	H26	H27	H28	H29	H30	H31	H32	H33	H34	H35	H36	H37	H38	H39	H40	H41	H42	H43	H44	H45	H46	H47
Haplotypic Family		A	B	B	C	A	A	A	A	A	B	C	A	A	A	A	A	A	B	A	A	A	A	B	B	B	B	A	C	C	A	A	C	A	A	A	A	A	A	A	B	C	C	C	C	C	C	C
Marker	Band
UMN2405	139	0	0	0	0	0	0	0	0	0	0	0	0	0	0	0	0	0	0	0	0	0	0	0	0	0	0	0	0	0	0	0	0	0	0	0	0	0	0	0	0	0	0	0	0	0	0	0
	144	1	1	1	1	1	1	1	1	1	1	1	1	1	1	1	1	1	1	1	1	1	1	1	1	1	1	1	1	1	1	1	1	1	1	1	1	1	1	1	1	1	1	1	1	1	1	1
	145	0	1	1	1	1	1	1	1	1	1	1	1	1	1	1	1	1	1	1	1	1	1	1	1	1	1	1	1	1	1	1	1	1	1	1	1	1	1	1	1	1	1	1	1	1	1	1
	147	1	1	1	1	1	1	1	1	1	1	1	1	1	1	1	1	1	1	1	1	1	1	1	1	1	1	1	1	1	1	1	1	1	1	1	1	1	1	1	1	1	1	1	1	1	1	1
	150	1	1	1	1	1	1	1	1	1	1	1	1	1	1	1	1	1	1	1	1	1	1	1	1	1	1	1	1	1	1	1	1	1	1	1	1	1	1	1	1	1	1	1	1	1	1	1
	157	1	0	0	0	0	0	0	0	0	0	0	0	0	0	0	0	0	0	0	0	0	0	0	0	0	0	0	0	0	0	0	0	0	0	0	0	0	0	0	0	0	0	1	1	1	1	1
	159	1	0	0	0	0	0	0	0	0	0	0	0	0	0	0	0	0	0	0	0	0	0	0	0	0	0	0	0	0	0	0	0	0	0	0	0	0	0	0	0	0	0	0	0	0	0	0
	166	1	1	1	1	1	1	1	1	1	1	1	1	1	1	1	1	1	1	1	1	1	1	1	1	1	1	1	1	1	1	1	1	1	1	1	1	1	1	1	1	1	1	1	1	1	1	1
	168	1	1	1	1	1	1	1	1	1	1	1	1	1	1	1	1	1	1	1	1	1	1	1	1	1	1	1	1	1	1	1	1	1	1	1	1	1	1	1	1	1	1	1	1	1	1	1
	171	1	1	1	1	1	1	1	1	1	1	1	1	1	1	1	1	1	1	1	1	1	1	1	1	1	1	1	1	1	1	1	1	1	1	1	1	1	1	1	1	1	1	1	1	1	1	1
	173	1	1	1	1	1	1	1	1	1	1	1	1	1	1	1	1	1	1	1	1	1	1	1	1	1	1	1	1	1	1	1	1	1	1	1	1	1	1	1	1	1	1	1	1	1	1	1
	174	1	1	1	1	1	1	1	1	1	1	1	1	1	1	1	1	1	1	1	1	1	1	1	1	1	1	1	1	1	1	1	1	1	1	1	1	1	1	1	1	1	1	1	1	1	1	1
	176	1	1	1	1	1	1	1	1	1	1	1	1	1	1	1	1	1	1	1	1	1	1	1	1	1	1	1	1	1	1	1	1	1	1	1	1	1	1	1	1	1	1	1	1	1	1	1
	178	1	1	1	1	1	1	1	1	1	1	1	1	1	1	1	1	1	1	1	1	1	1	1	1	1	1	1	1	1	1	1	1	1	1	1	1	1	1	1	1	1	1	1	1	1	1	1
	180	1	1	1	1	1	1	1	1	1	1	1	1	1	1	1	1	1	1	1	1	1	1	1	1	1	1	1	1	1	1	1	1	1	1	1	1	1	1	1	1	1	1	1	1	1	1	1
	182	1	1	1	1	1	1	1	1	1	1	1	1	1	1	1	1	1	1	1	1	1	1	1	1	1	1	1	1	1	1	1	1	1	1	1	1	1	1	1	1	1	1	1	1	1	1	1
	184	1	0	1	1	1	1	1	1	1	1	1	1	1	1	1	1	1	1	1	1	1	1	1	1	1	1	1	1	1	1	1	1	1	1	1	1	1	1	1	1	1	1	1	1	1	1	1
	186	1	1	1	1	1	1	1	1	1	1	1	1	1	1	1	1	1	1	1	1	1	1	1	1	1	1	1	1	1	1	1	1	1	1	1	1	1	1	1	1	1	1	1	1	1	1	1
	188	1	1	1	1	1	1	1	1	1	1	1	1	1	1	1	1	1	1	1	1	1	1	1	1	1	1	1	1	1	1	1	1	1	1	1	1	1	1	1	1	1	1	1	1	1	1	1
	190	1	1	1	1	1	1	1	1	1	1	1	1	1	1	1	1	1	1	1	1	1	1	1	1	1	1	1	1	1	1	1	1	1	1	1	1	1	1	1	1	1	1	1	1	1	1	1
	192	1	1	1	1	1	1	1	1	1	1	1	1	1	1	1	1	1	1	1	1	1	1	1	1	1	1	1	1	1	1	1	1	1	1	1	1	1	1	1	1	1	1	1	1	1	1	1
	193	1	1	1	1	1	1	1	1	1	1	1	1	1	1	1	1	1	1	1	1	1	1	1	1	1	1	1	1	1	1	1	1	1	1	1	1	1	1	1	1	1	1	1	1	1	1	1
	195	1	1	1	1	1	1	1	1	1	1	1	1	1	1	1	1	1	1	1	1	1	1	1	1	1	1	1	1	1	1	1	1	1	1	1	1	1	1	1	1	1	1	0	1	1	1	1
	198	1	1	0	0	1	1	1	1	1	1	1	1	1	1	1	1	1	1	1	1	1	1	1	1	1	1	1	1	1	1	1	1	1	1	1	1	1	1	1	1	1	1	1	1	1	1	1
	199	0	0	0	0	0	0	0	0	0	0	0	0	0	0	0	0	0	0	0	0	0	0	0	0	0	0	0	0	0	0	0	0	1	1	1	1	1	1	1	1	1	1	0	0	0	0	0
UMN2303	107	1	1	1	1	0	1	1	1	1	1	1	1	1	1	1	1	1	1	1	1	1	1	1	1	1	1	1	1	1	1	1	1	1	1	1	1	1	1	1	1	1	1	1	1	1	1	1
	115	1	1	1	1	1	0	0	1	1	1	1	1	1	1	1	1	1	1	1	1	1	1	1	1	1	1	1	1	1	1	1	1	1	1	1	1	1	1	1	1	1	1	1	1	1	1	1
	119	1	1	1	1	1	0	0	0	0	0	0	1	1	1	1	1	1	1	1	1	1	1	1	1	1	1	1	1	1	1	1	1	1	1	1	1	1	1	1	1	1	1	1	1	1	1	1
	121	1	1	1	1	1	1	1	1	1	1	1	1	1	1	1	1	1	1	1	1	1	1	1	1	1	1	1	1	1	1	1	1	1	1	1	1	1	1	1	1	1	1	1	1	1	1	1
	122	1	1	1	1	1	1	1	1	1	1	1	1	1	1	1	1	1	1	1	1	1	1	1	1	1	1	1	1	1	1	1	1	1	1	1	1	1	1	1	1	1	1	1	1	1	1	1
	123	1	1	1	1	1	1	1	1	1	1	1	0	0	0	0	0	0	0	1	1	1	1	1	1	1	1	1	1	1	1	1	1	1	1	1	1	1	1	1	1	1	1	1	1	1	1	1
	124	0	0	0	1	0	0	0	0	0	0	1	0	0	0	0	0	0	0	0	0	0	0	0	0	0	0	0	1	1	1	1	1	0	0	0	0	0	0	0	0	0	1	1	1	1	1	1
	125	0	0	0	1	0	0	0	0	0	0	1	0	0	0	0	0	0	0	0	0	0	0	0	0	0	0	1	0	0	0	0	1	0	0	0	0	0	0	0	0	1	1	0	0	0	1	1
	126	0	1	1	0	0	0	0	0	0	1	0	0	0	0	0	0	0	1	0	0	0	0	1	1	1	1	0	0	0	0	0	0	0	0	0	0	0	0	0	1	0	0	0	0	0	0	0
	127	0	1	1	0	0	0	0	0	0	1	0	0	0	0	0	0	0	1	0	0	0	0	1	1	1	1	0	0	0	0	0	0	0	0	0	0	0	0	0	1	0	0	0	0	0	0	0
	128	0	1	1	0	0	0	0	0	0	1	0	0	0	0	0	0	0	1	0	0	0	0	1	1	1	1	0	0	0	0	0	0	0	0	0	0	0	0	0	1	0	0	0	0	0	0	0
	129	0	0	0	0	0	0	0	0	0	0	0	0	0	0	0	0	0	0	0	0	0	0	0	0	0	0	0	0	0	0	0	0	0	0	0	0	0	0	0	0	0	0	0	0	0	0	0
	130	0	0	0	0	0	0	0	0	0	0	0	0	0	0	0	0	0	0	0	0	0	0	0	0	0	0	0	0	0	0	0	0	0	0	0	0	0	0	0	0	0	0	0	0	0	0	0
	131	0	0	0	0	0	0	0	0	0	0	0	0	0	0	0	0	0	0	0	0	0	0	0	0	0	0	0	0	0	0	0	0	0	0	0	0	0	0	0	0	0	0	0	0	0	0	0
	132	0	0	0	0	0	0	0	0	0	0	0	0	0	0	0	0	0	0	0	0	0	0	0	0	0	0	0	0	0	0	0	0	0	0	0	0	0	0	0	0	0	0	0	0	0	0	0
	133	0	0	0	0	0	0	0	0	0	0	0	0	0	0	0	0	0	0	0	0	0	0	0	0	0	0	0	0	0	0	0	0	0	0	0	0	0	0	0	0	0	0	0	0	0	0	0
	135	0	0	0	0	0	0	0	0	0	0	0	0	0	0	0	0	0	0	0	0	0	0	0	0	0	0	0	0	0	0	0	0	0	0	0	0	0	0	0	0	0	0	0	0	0	0	0
	137	0	0	0	0	0	0	0	0	0	0	0	0	0	0	0	0	0	0	0	0	0	0	0	0	0	0	0	0	0	0	0	0	0	0	0	0	0	0	0	0	0	0	0	0	0	0	0
	139	0	0	0	0	0	0	0	0	0	0	0	0	0	0	0	0	0	0	0	0	0	0	0	0	0	0	0	0	0	0	0	0	0	0	0	0	0	0	0	0	0	0	0	0	0	0	0
	141	0	0	0	0	0	0	0	0	0	0	0	0	0	0	0	0	0	0	0	0	0	0	0	0	0	0	0	0	0	0	0	0	0	0	0	0	0	0	0	0	0	0	0	0	0	0	0
	144	0	0	0	0	0	0	0	0	0	0	0	0	0	0	0	0	0	0	0	0	0	0	0	0	0	0	0	0	0	0	0	0	0	0	0	0	0	0	0	0	0	0	0	0	0	0	0
	146	0	0	0	0	0	0	0	0	0	0	0	0	0	0	0	0	0	0	0	0	0	0	0	0	0	0	0	0	0	0	0	0	0	0	0	0	0	0	0	0	0	0	0	0	0	0	0
	148	0	0	0	0	0	0	0	0	0	0	0	0	0	0	0	0	0	0	0	0	0	0	0	0	0	0	0	0	0	0	0	0	0	0	0	0	0	0	0	0	0	0	0	0	0	0	0
UMN0103	Loci1	114	114	114	112	114	114	114	114	114	114	112	112	112	112	114	114	114	114	114	114	114	118	114	114	114	114	114	112	112	114	114	112	112	114	114	114	114	114	116	114	112	112	112	112	112	112	112
	Loci2	122	122	122	124	122	122	122	122	122	122	122	122	122	124	122	122	124	122	122	122	122	122	122	122	122	124	122	122	122	122	122	122	120	120	120	122	122	122	122	122	122	122	122	122	122	122	122
BYM1		252	252	252	250	254	252	254	252	254	252	250	252	252	250	250	252	250	252	250	252	254	252	250	252	252	252	252	250	250	250	252	250	252	252	254	250	252	254	252	252	254	250	250	250	252	248	250
BM861		154	154	154	154	154	154	154	154	154	154	154	154	154	154	154	154	154	154	154	154	154	154	154	154	154	154	154	154	154	154	154	154	154	154	154	154	154	154	154	154	154	154	154	154	154	154	154
INRA189		146	152	146	150	146	146	146	146	146	146	146	146	148	146	146	146	146	146	146	146	146	146	146	146	152	146	146	146	148	146	146	146	146	146	146	146	146	146	146	146	146	146	148	148	150	148	148
UMN0307		149	149	149	151	149	149	149	149	149	149	151	149	149	149	149	149	149	149	149	149	149	149	149	149	149	149	149	147	151	149	149	151	149	149	149	149	149	149	149	149	151	151	151	151	151	151	151
Geographical Area	Country	HAPLOTYPE FREQUENCY																																															TOTAL
Arabian Peninsula	Yemen																													1														1	6				8
Central Asia	Afghanistan													1																												1							2
	Kazakhstan																																		1														1
	Turkmenistan																																		2														2
India	Brahman																																		6														6
	Gir																					8	1												1														10
	Guzerat																					2													1	1		1											5
	NorthEast India											1	1		1																	2						1							1	1			8
	Central India																					3													4				1										8
	Southern India																				1	2																									1	6	10
	Indubrasil																																		2														2
	Nelore					1		1		4												40																											46
	Tabapuá																																		4			1											5
East Africa	Boran	1							1								1			1	11							1	1		1	1						10											29
	Danakil																																				1	2											3
	Raya Azebo																			1														1				2		2									6
West Africa	Bororo			1	1		1												1	1	9				8								1						1		2		1	1					28
	Goudali																				3				1		1					1																	6
	Lobi			1																5	1			1	6																1								15
	Mbororo		1								1														3																1								6
	Zebu Azaouak																				6				1																								7
	Zebu Peul															2	2	1	3	16	6				4	1																							35
TOTAL		1	1	2	1	1	1	1	1	4	1	1	1	1	1	2	3	1	4	24	37	55	1	1	23	1	1	1	1	1	1	4	1	1	21	1	1	17	2	2	4	1	1	2	7	1	1	6	248

## Sheet: Correspondence
	Haplotypic	Position (bp)			Chen et al.'s (2018)	*Current study
Sequence origin	family*	3631254	3631400	3631401	sub-haplogroup**	**Chen, N. et al. Whole-genome resequencing reveals world-wide ancestry and adaptive
Reference allele		A	T	T		introgression events of domesticated cattle in East Asia. ‎Nat. Commun. 9, 2337 (2018)
Alternative allele		G	C	G
Sub-haplogroup Y3b**		A/A	T/T	T/T
Sub-haplogroup Y3a**		G/G	C/C	G/G
Brahman (3002)	Y3A	G/G	C/C	G/G	Y3b
Brahman (3071)		G/G	C/C	G/G
Lobi (3090)		G/G	C/C	G/G
Lobi (3092)		G/G	C/C	G/G
Malian Bororo (3759)		G/G	C/C	G/G
Malian Bororo (3764)		G/G	C/C	G/G
Malian Bororo (3771)		G/G	C/C	G/G
Malian Bororo (3775)		G/G	C/C	G/G
Azaouak (3792)		G/G	C/C	G/G
Azaouak (3817)		G/G	C/C	G/G
Azaouak (3818)		G/G	C/C	G/G
Zebu_Peul (3825)		G/G	C/C	G/G
Zebu_Peul (3828)		G/G	C/C	G/G
Zebu_Peul (3837)		G/G	C/C	G/G
Zebu_Peul (3840)		G/G	C/C	G/G
Zebu_Peul (3872)		G/G	C/C	G/G
Goudali (3874)		G/G	C/C	G/G
Goudali (3886)		G/G	C/C	G/G
Goudali (3903)		G/G	C/C	G/G
Raya_Azebo (3909)		G/G	C/C	G/G
Afghan zebu (3953)		G/G	C/C	G/G
Boran (4181)		G/G	C/C	G/G
Boran (4202)		G/G	C/C	G/G
Lobi (3076)	Y3B	G/G	C/C	G/G
Lobi (3086)		G/G	C/C	G/G
Lobi (3095)		G/G	C/C	G/G
Lobi (3100)		G/G	C/C	G/G
Lobi (3101)		G/G	C/C	G/G
Malian Bororo (3757)		G/G	C/C	G/G
Malian Bororo (3758)		G/G	C/C	G/G
Malian Bororo (3762)		G/G	C/C	G/G
Malian Bororo (3763)		G/G	C/C	G/G
Malian Bororo (3765)		G/G	C/C	G/G
Malian Bororo (3766)		G/G	C/C	G/G
Malian Bororo (3773)		G/G	C/C	G/G
Malian Bororo (3774)		G/G	C/C	G/G
Malian Bororo (3776)		G/G	C/C	G/G
Malian Bororo (3786)		G/G	C/C	G/G
Azaouak (3814)		G/G	C/C	G/G
Zebu_Peul (3829)		G/G	C/C	G/G
Zebu_Peul (3835)		G/G	C/C	G/G
Zebu_Peul (3836)		G/G	C/C	G/G
Zebu_Peul (3849)		G/G	C/C	G/G
Zebu_Peul (3857)		G/G	C/C	G/G
Goudali (3895)		G/G	C/C	G/G
Mbororo (4016)		G/G	C/C	G/G
Malian Bororo (3760)	Y3C	A/A	T/T	T/T	Y3a
Malian Bororo (3772)		A/A	T/T	T/T
Malian Bororo (3781)		A/A	T/T	T/T
Malian Bororo (3784)		A/A	T/T	T/T
Afghan zebu (3954)		A/A	T/T	T/T

## Sheet: sequences.fasta (443 bp)
>cap_3092
TAGGCCCAGCCGGCTGCACCAGAGAAAGCCCTGTGACAGCAAGGCATGGAAGACCCACCC
GGAGGACGAACCTAGGAGGGCCTTGTCATCAGCCTCCTCCCAGCCACATGTCTAGACGAC
TCCAGGATAAGGCGGAACACCTCGATCAATTTCCTTATGTTAAATTACGACTTTATTGAG
CTATGAGCCACATACCATAAAAATTCACCCTCTCTAAAGACTGGTTGGTAGTCAGGGATT
CTCTGGTGGCTCAGACACAAAAGAGTCCACAATGCAGGAGACCTGGGTTCAATCCCTGGG
TTGGGATGATCCCCTGGAGAATGACATGGCAACCCACTCCAGGATTCTGACCTGGAGA
>cap_3071
TAGGCCCAGCCGGCTGCACCAGAGAAAGCCCTGTGACAGCAAGGCATGGAAGACCCACCC
GGAGGACGAACCTAGGAGGGCCTTGTCATCAGCCTCCTCCCAGCCACATGTCTAGACGAC
TCCAGGATAAGGCGGAACACCTCGATCAATTTCCTTATGTTAAATTACGACTTTATTGAG
CTATGAGCCACATACCATAAAAATTCACCCTCTCTAAAGACTGGTTGGTAGTCAGGGATT
CTCTGGTGGCTCAGACACAAAAGAGTCCACAATGCAGGAGACCTGGGTTCAATCCCTGGG
TTGGGATGATCCCCTGGAGAATGACATGGCAACCCACTCCAGGATTCTGACCTGGAGAAT
CCCATAGACAGAGGAGCCTGGCAGG
>cap_3002
TAGGCCCAGCCGGCTGCACCAGAGAAAGCCCTGTGACAGCAAGGCATGGAAGACCCACCC
GGAGGACGAACCTAGGAGGGCCTTGTCATCAGCCTCCTCCCAGCCACATGTCTAGACGAC
TCCAGGATAAGGCGGAACACCTCGATCAATTTCCTTATGTTAAATTACGACTTTATTGAG
CTATGAGCCACATACCATAAAAATTCACCCTCTCTAAAGACTGGTTGGTAGTCAGGGATT
CTCTGGTGGCTCAGACACAAAAGAGTCCACAATGCAGGAGACCTGGGTTCAATCCCTGGG
TTGGGATGATCCCCTGGAGAATGACATGGCAACCCACTCCAGGATTCTGACCTGGAGAAT
CCCATAGACAGAGGAGCCTGGCAGGCTACAGTCCATGGGGTCACACAGAGTCAGACCACA
TACTGTAAAA
>cap_3090
TAGGCCCAGCCGGCTGCACCAGAGAAAGCCCTGTGACAGCAAGGCATGGAAGACCCACCC
GGAGGACGAACCTAGGAGGGCCTTGTCATCAGCCTCCTCCCAGCCACATGTCTAGACGAC
TCCAGGATAAGGCGGAACACCTCGATCAATTTCCTTATGTTAAATTACGACTTTATTGAG
CTATGAGCCACATACCATAAAAATTCACCCTCTCTAAAGACTGGTTGGTAGTCAGGGATT
CTCTGGTGGCTCAGACACAAAAGAGTCCACAATGCAGGAGACCTGGGTTCAATCCCTGGG
TTGGGATGATCCCCTGGAGAATGACATGGCAACCCACTCCAGGATTCTGACCTGGAGAAT
CCCATAGACAGAGGAGCCTGGCAGGCTACAGTCCATGGGGTCACACAGAGTCAGACCACA
TACTGTAAAA
>cap_3759
TAGGCCCAGCCGGCTGCACCAGAGAAAGCCCTGTGACAGCAAGGCATGGAAGACCCACCC
GGAGGACGAACCTAGGAGGGCCTTGTCATCAGCCTCCTCCCAGCCACATGTCTAGACGAC
TCCAGGATAAGGCGGAACACCTCGATCAATTTCCTTATGTTAAATTACGACTTTATTGAG
CTATGAGCCACATACCATAAAAATTCACCCTCTCTAAAGACTGGTTGGTAGTCAGGGATT
CTCTGGTGGCTCAGACACAAAAGAGTCCACAATGCAGGAGACCTGGGTTCAATCCCTGGG
TTGGGATGATCCCCTGGAGAATGACATGGCAACCCACTCCAGGATTCTGACCTGGAGAAT
CCCATAGACAGAGGAGCCTGGCAGGCTACAGTCCATGGGGTCACACAGAGTCAGACCACA
TACTGTAAAA
>cap_3764
TAGGCCCAGCCGGCTGCACCAGAGAAAGCCCTGTGACAGCAAGGCATGGAAGACCCACCC
GGAGGACGAACCTAGGAGGGCCTTGTCATCAGCCTCCTCCCAGCCACATGTCTAGACGAC
TCCAGGATAAGGCGGAACACCTCGATCAATTTCCTTATGTTAAATTACGACTTTATTGAG
CTATGAGCCACATACCATAAAAATTCACCCTCTCTAAAGACTGGTTGGTAGTCAGGGATT
CTCTGGTGGCTCAGACACAAAAGAGTCCACAATGCAGGAGACCTGGGTTCAATCCCTGGG
TTGGGATGATCCCCTGGAGAATGACATGGCAACCCACTCCAGGATTCTGACCTGGAGAAT
CCCATAGACAGAGGAGCCTGGCAGGCTACAGTCCATGGGGTCACACAGAGTCAGACCACA
TACTGTAAAA
>cap_3771
TAGGCCCAGCCGGCTGCACCAGAGAAAGCCCTGTGACAGCAAGGCATGGAAGACCCACCC
GGAGGACGAACCTAGGAGGGCCTTGTCATCAGCCTCCTCCCAGCCACATGTCTAGACGAC
TCCAGGATAAGGCGGAACACCTCGATCAATTTCCTTATGTTAAATTACGACTTTATTGAG
CTATGAGCCACATACCATAAAAATTCACCCTCTCTAAAGACTGGTTGGTAGTCAGGGATT
CTCTGGTGGCTCAGACACAAAAGAGTCCACAATGCAGGAGACCTGGGTTCAATCCCTGGG
TTGGGATGATCCCCTGGAGAATGACATGGCAACCCACTCCAGGATTCTGACCTGGAGAAT
CCCATAGACAGAGGAGCCTGGCAGGCTACAGTCCATGGGGTCACACAGAGTCAGACCACA
TACTGTAAAA
>cap_3775
TAGGCCCAGCCGGCTGCACCAGAGAAAGCCCTGTGACAGCAAGGCATGGAAGACCCACCC
GGAGGACGAACCTAGGAGGGCCTTGTCATCAGCCTCCTCCCAGCCACATGTCTAGACGAC
TCCAGGATAAGGCGGAACACCTCGATCAATTTCCTTATGTTAAATTACGACTTTATTGAG
CTATGAGCCACATACCATAAAAATTCACCCTCTCTAAAGACTGGTTGGTAGTCAGGGATT
CTCTGGTGGCTCAGACACAAAAGAGTCCACAATGCAGGAGACCTGGGTTCAATCCCTGGG
TTGGGATGATCCCCTGGAGAATGACATGGCAACCCACTCCAGGATTCTGACCTGGAGAAT
CCCATAGACAGAGGAGCCTGGCAGGCTACAGTCCATGGGGTCACACAGAGTCAGACCACA
TACTGTAAAA
>cap_3792
TAGGCCCAGCCGGCTGCACCAGAGAAAGCCCTGTGACAGCAAGGCATGGAAGACCCACCC
GGAGGACGAACCTAGGAGGGCCTTGTCATCAGCCTCCTCCCAGCCACATGTCTAGACGAC
TCCAGGATAAGGCGGAACACCTCGATCAATTTCCTTATGTTAAATTACGACTTTATTGAG
CTATGAGCCACATACCATAAAAATTCACCCTCTCTAAAGACTGGTTGGTAGTCAGGGATT
CTCTGGTGGCTCAGACACAAAAGAGTCCACAATGCAGGAGACCTGGGTTCAATCCCTGGG
TTGGGATGATCCCCTGGAGAATGACATGGCAACCCACTCCAGGATTCTGACCTGGAGAAT
CCCATAGACAGAGGAGCCTGGCAGGCTACAGTCCATGGGGTCACACAGAGTCAGACCACA
TACTGTAAAA
>cap_3817
TAGGCCCAGCCGGCTGCACCAGAGAAAGCCCTGTGACAGCAAGGCATGGAAGACCCACCC
GGAGGACGAACCTAGGAGGGCCTTGTCATCAGCCTCCTCCCAGCCACATGTCTAGACGAC
TCCAGGATAAGGCGGAACACCTCGATCAATTTCCTTATGTTAAATTACGACTTTATTGAG
CTATGAGCCACATACCATAAAAATTCACCCTCTCTAAAGACTGGTTGGTAGTCAGGGATT
CTCTGGTGGCTCAGACACAAAAGAGTCCACAATGCAGGAGACCTGGGTTCAATCCCTGGG
TTGGGATGATCCCCTGGAGAATGACATGGCAACCCACTCCAGGATTCTGACCTGGAGAAT
CCCATAGACAGAGGAGCCTGGCAGGCTACAGTCCATGGGGTCACACAGAGTCAGACCACA
TACTGTAAAA
>cap_3818
TAGGCCCAGCCGGCTGCACCAGAGAAAGCCCTGTGACAGCAAGGCATGGAAGACCCACCC
GGAGGACGAACCTAGGAGGGCCTTGTCATCAGCCTCCTCCCAGCCACATGTCTAGACGAC
TCCAGGATAAGGCGGAACACCTCGATCAATTTCCTTATGTTAAATTACGACTTTATTGAG
CTATGAGCCACATACCATAAAAATTCACCCTCTCTAAAGACTGGTTGGTAGTCAGGGATT
CTCTGGTGGCTCAGACACAAAAGAGTCCACAATGCAGGAGACCTGGGTTCAATCCCTGGG
TTGGGATGATCCCCTGGAGAATGACATGGCAACCCACTCCAGGATTCTGACCTGGAGAAT
CCCATAGACAGAGGAGCCTGGCAGGCTACAGTCCATGGGGTCACACAGAGTCAGACCACA
TACTGTAAAA
>cap_3825
TAGGCCCAGCCGGCTGCACCAGAGAAAGCCCTGTGACAGCAAGGCATGGAAGACCCACCC
GGAGGACGAACCTAGGAGGGCCTTGTCATCAGCCTCCTCCCAGCCACATGTCTAGACGAC
TCCAGGATAAGGCGGAACACCTCGATCAATTTCCTTATGTTAAATTACGACTTTATTGAG
CTATGAGCCACATACCATAAAAATTCACCCTCTCTAAAGACTGGTTGGTAGTCAGGGATT
CTCTGGTGGCTCAGACACAAAAGAGTCCACAATGCAGGAGACCTGGGTTCAATCCCTGGG
TTGGGATGATCCCCTGGAGAATGACATGGCAACCCACTCCAGGATTCTGACCTGGAGAAT
CCCATAGACAGAGGAGCCTGGCAGGCTACAGTCCATGGGGTCACACAGAGTCAGACCACA
TACTGTAAAA
>cap_3828
TAGGCCCAGCCGGCTGCACCAGAGAAAGCCCTGTGACAGCAAGGCATGGAAGACCCACCC
GGAGGACGAACCTAGGAGGGCCTTGTCATCAGCCTCCTCCCAGCCACATGTCTAGACGAC
TCCAGGATAAGGCGGAACACCTCGATCAATTTCCTTATGTTAAATTACGACTTTATTGAG
CTATGAGCCACATACCATAAAAATTCACCCTCTCTAAAGACTGGTTGGTAGTCAGGGATT
CTCTGGTGGCTCAGACACAAAAGAGTCCACAATGCAGGAGACCTGGGTTCAATCCCTGGG
TTGGGATGATCCCCTGGAGAATGACATGGCAACCCACTCCAGGATTCTGACCTGGAGAAT
CCCATAGACAGAGGAGCCTGGCAGGCTACAGTCCATGGGGTCACACAGAGTCAGACCACA
TACTGTAAAA
>cap_3837
TAGGCCCAGCCGGCTGCACCAGAGAAAGCCCTGTGACAGCAAGGCATGGAAGACCCACCC
GGAGGACGAACCTAGGAGGGCCTTGTCATCAGCCTCCTCCCAGCCACATGTCTAGACGAC
TCCAGGATAAGGCGGAACACCTCGATCAATTTCCTTATGTTAAATTACGACTTTATTGAG
CTATGAGCCACATACCATAAAAATTCACCCTCTCTAAAGACTGGTTGGTAGTCAGGGATT
CTCTGGTGGCTCAGACACAAAAGAGTCCACAATGCAGGAGACCTGGGTTCAATCCCTGGG
TTGGGATGATCCCCTGGAGAATGACATGGCAACCCACTCCAGGATTCTGACCTGGAGAAT
CCCATAGACAGAGGAGCCTGGCAGGCTACAGTCCATGGGGTCACACAGAGTCAGACCACA
TACTGTAAAA
>cap_3840
TAGGCCCAGCCGGCTGCACCAGAGAAAGCCCTGTGACAGCAAGGCATGGAAGACCCACCC
GGAGGACGAACCTAGGAGGGCCTTGTCATCAGCCTCCTCCCAGCCACATGTCTAGACGAC
TCCAGGATAAGGCGGAACACCTCGATCAATTTCCTTATGTTAAATTACGACTTTATTGAG
CTATGAGCCACATACCATAAAAATTCACCCTCTCTAAAGACTGGTTGGTAGTCAGGGATT
CTCTGGTGGCTCAGACACAAAAGAGTCCACAATGCAGGAGACCTGGGTTCAATCCCTGGG
TTGGGATGATCCCCTGGAGAATGACATGGCAACCCACTCCAGGATTCTGACCTGGAGAAT
CCCATAGACAGAGGAGCCTGGCAGGCTACAGTCCATGGGGTCACACAGAGTCAGACCACA
TACTGTAAAA
>cap_3872
TAGGCCCAGCCGGCTGCACCAGAGAAAGCCCTGTGACAGCAAGGCATGGAAGACCCACCC
GGAGGACGAACCTAGGAGGGCCTTGTCATCAGCCTCCTCCCAGCCACATGTCTAGACGAC
TCCAGGATAAGGCGGAACACCTCGATCAATTTCCTTATGTTAAATTACGACTTTATTGAG
CTATGAGCCACATACCATAAAAATTCACCCTCTCTAAAGACTGGTTGGTAGTCAGGGATT
CTCTGGTGGCTCAGACACAAAAGAGTCCACAATGCAGGAGACCTGGGTTCAATCCCTGGG
TTGGGATGATCCCCTGGAGAATGACATGGCAACCCACTCCAGGATTCTGACCTGGAGAAT
CCCATAGACAGAGGAGCCTGGCAGGCTACAGTCCATGGGGTCACACAGAGTCAGACCACA
TACTGTAAAA
>cap_3874
TAGGCCCAGCCGGCTGCACCAGAGAAAGCCCTGTGACAGCAAGGCATGGAAGACCCACCC
GGAGGACGAACCTAGGAGGGCCTTGTCATCAGCCTCCTCCCAGCCACATGTCTAGACGAC
TCCAGGATAAGGCGGAACACCTCGATCAATTTCCTTATGTTAAATTACGACTTTATTGAG
CTATGAGCCACATACCATAAAAATTCACCCTCTCTAAAGACTGGTTGGTAGTCAGGGATT
CTCTGGTGGCTCAGACACAAAAGAGTCCACAATGCAGGAGACCTGGGTTCAATCCCTGGG
TTGGGATGATCCCCTGGAGAATGACATGGCAACCCACTCCAGGATTCTGACCTGGAGAAT
CCCATAGACAGAGGAGCCTGGCAGGCTACAGTCCATGGGGTCACACAGAGTCAGACCACA
TACTGTAAAA
>cap_3886
TAGGCCCAGCCGGCTGCACCAGAGAAAGCCCTGTGACAGCAAGGCATGGAAGACCCACCC
GGAGGACGAACCTAGGAGGGCCTTGTCATCAGCCTCCTCCCAGCCACATGTCTAGACGAC
TCCAGGATAAGGCGGAACACCTCGATCAATTTCCTTATGTTAAATTACGACTTTATTGAG
CTATGAGCCACATACCATAAAAATTCACCCTCTCTAAAGACTGGTTGGTAGTCAGGGATT
CTCTGGTGGCTCAGACACAAAAGAGTCCACAATGCAGGAGACCTGGGTTCAATCCCTGGG
TTGGGATGATCCCCTGGAGAATGACATGGCAACCCACTCCAGGATTCTGACCTGGAGAAT
CCCATAGACAGAGGAGCCTGGCAGGCTACAGTCCATGGGGTCACACAGAGTCAGACCACA
TACTGTAAAA
>cap_3903
TAGGCCCAGCCGGCTGCACCAGAGAAAGCCCTGTGACAGCAAGGCATGGAAGACCCACCC
GGAGGACGAACCTAGGAGGGCCTTGTCATCAGCCTCCTCCCAGCCACATGTCTAGACGAC
TCCAGGATAAGGCGGAACACCTCGATCAATTTCCTTATGTTAAATTACGACTTTATTGAG
CTATGAGCCACATACCATAAAAATTCACCCTCTCTAAAGACTGGTTGGTAGTCAGGGATT
CTCTGGTGGCTCAGACACAAAAGAGTCCACAATGCAGGAGACCTGGGTTCAATCCCTGGG
TTGGGATGATCCCCTGGAGAATGACATGGCAACCCACTCCAGGATTCTGACCTGGAGAAT
CCCATAGACAGAGGAGCCTGGCAGGCTACAGTCCATGGGGTCACACAGAGTCAGACCACA
TACTGTAAAA
>cap_3909
TAGGCCCAGCCGGCTGCACCAGAGAAAGCCCTGTGACAGCAAGGCATGGAAGACCCACCC
GGAGGACGAACCTAGGAGGGCCTTGTCATCAGCCTCCTCCCAGCCACATGTCTAGACGAC
TCCAGGATAAGGCGGAACACCTCGATCAATTTCCTTATGTTAAATTACGACTTTATTGAG
CTATGAGCCACATACCATAAAAATTCACCCTCTCTAAAGACTGGTTGGTAGTCAGGGATT
CTCTGGTGGCTCAGACACAAAAGAGTCCACAATGCAGGAGACCTGGGTTCAATCCCTGGG
TTGGGATGATCCCCTGGAGAATGACATGGCAACCCACTCCAGGATTCTGACCTGGAGAAT
CCCATAGACAGAGGAGCCTGGCAGGCTACAGTCCATGGGGTCACACAGAGTCAGACCACA
TACTGTAAAA
>cap_3953
TAGGCCCAGCCGGCTGCACCAGAGAAAGCCCTGTGACAGCAAGGCATGGAAGACCCACCC
GGAGGACGAACCTAGGAGGGCCTTGTCATCAGCCTCCTCCCAGCCACATGTCTAGACGAC
TCCAGGATAAGGCGGAACACCTCGATCAATTTCCTTATGTTAAATTACGACTTTATTGAG
CTATGAGCCACATACCATAAAAATTCACCCTCTCTAAAGACTGGTTGGTAGTCAGGGATT
CTCTGGTGGCTCAGACACAAAAGAGTCCACAATGCAGGAGACCTGGGTTCAATCCCTGGG
TTGGGATGATCCCCTGGAGAATGACATGGCAACCCACTCCAGGATTCTGACCTGGAGAAT
CCCATAGACAGAGGAGCCTGGCAGGCTACAGTCCATGGGGTCACACAGAGTCAGACCACA
TACTGTAAAA
>cap_4181
TAGGCCCAGCCGGCTGCACCAGAGAAAGCCCTGTGACAGCAAGGCATGGAAGACCCACCC
GGAGGACGAACCTAGGAGGGCCTTGTCATCAGCCTCCTCCCAGCCACATGTCTAGACGAC
TCCAGGATAAGGCGGAACACCTCGATCAATTTCCTTATGTTAAATTACGACTTTATTGAG
CTATGAGCCACATACCATAAAAATTCACCCTCTCTAAAGACTGGTTGGTAGTCAGGGATT
CTCTGGTGGCTCAGACACAAAAGAGTCCACAATGCAGGAGACCTGGGTTCAATCCCTGGG
TTGGGATGATCCCCTGGAGAATGACATGGCAACCCACTCCAGGATTCTGACCTGGAGAAT
CCCATAGACAGAGGAGCCTGGCAGGCTACAGTCCATGGGGTCACACAGAGTCAGACCACA
TACTGTAAAA
>cap_4202
TAGGCCCAGCCGGCTGCACCAGAGAAAGCCCTGTGACAGCAAGGCATGGAAGACCCACCC
GGAGGACGAACCTAGGAGGGCCTTGTCATCAGCCTCCTCCCAGCCACATGTCTAGACGAC
TCCAGGATAAGGCGGAACACCTCGATCAATTTCCTTATGTTAAATTACGACTTTATTGAG
CTATGAGCCACATACCATAAAAATTCACCCTCTCTAAAGACTGGTTGGTAGTCAGGGATT
CTCTGGTGGCTCAGACACAAAAGAGTCCACAATGCAGGAGACCTGGGTTCAATCCCTGGG
TTGGGATGATCCCCTGGAGAATGACATGGCAACCCACTCCAGGATTCTGACCTGGAGAAT
CCCATAGACAGAGGAGCCTGGCAGGCTACAGTCCATGGGGTCACACAGAGTCAGACCACA
TACTGTAAAA
>cap_3076
TAGGCCCAGCCGGCTGCACCAGAGAAAGCCCTGTGACAGCAAGGCATGGAAGACCCACCC
GGAGGACGAACCTAGGAGGGCCTTGTCATCAGCCTCCTCCCAGCCACATGTCTAGACGAC
TCCAGGATAAGGCGGAACACCTCGATCAATTTCCTTATGTTAAATTACGACTTTATTGAG
CTATGAGCCACATACCATAAAAATTCACCCTCTCTAAAGACTGGTTGGTAGTCAGGGATT
CTCTGGTGGCTCAGACACAAAAGAGTCCACAATGCAGGAGACCTGGGTTCAATCCCTGGG
TTGGGATGATCCCCTGGAGAATGACATGGCAACCCACTCCAGGATTCTGACCTGGAGAAT
CCCATAGACAGAGGAGCCTGGCAGGCTACAGTCCATGGGGTCACACAGAGTCAGACCACA
TACTGTAAAA
>cap_3086
TAGGCCCAGCCGGCTGCACCAGAGAAAGCCCTGTGACAGCAAGGCATGGAAGACCCACCC
GGAGGACGAACCTAGGAGGGCCTTGTCATCAGCCTCCTCCCAGCCACATGTCTAGACGAC
TCCAGGATAAGGCGGAACACCTCGATCAATTTCCTTATGTTAAATTACGACTTTATTGAG
CTATGAGCCACATACCATAAAAATTCACCCTCTCTAAAGACTGGTTGGTAGTCAGGGATT
CTCTGGTGGCTCAGACACAAAAGAGTCCACAATGCAGGAGACCTGGGTTCAATCCCTGGG
TTGGGATGATCCCCTGGAGAATGACATGGCAACCCACTCCAGGATTCTGACCTGGAGAAT
CCCATAGACAGAGGAGCCTGGCAGGCTACAGTCCATGGGGTCACACAGAGTCAGACCACA
TACTGTAAAA
>cap_3095
TAGGCCCAGCCGGCTGCACCAGAGAAAGCCCTGTGACAGCAAGGCATGGAAGACCCACCC
GGAGGACGAACCTAGGAGGGCCTTGTCATCAGCCTCCTCCCAGCCACATGTCTAGACGAC
TCCAGGATAAGGCGGAACACCTCGATCAATTTCCTTATGTTAAATTACGACTTTATTGAG
CTATGAGCCACATACCATAAAAATTCACCCTCTCTAAAGACTGGTTGGTAGTCAGGGATT
CTCTGGTGGCTCAGACACAAAAGAGTCCACAATGCAGGAGACCTGGGTTCAATCCCTGGG
TTGGGATGATCCCCTGGAGAATGACATGGCAACCCACTCCAGGATTCTGACCTGGAGAAT
CCCATAGACAGAGGAGCCTGGCAGGCTACAGTCCATGGGGTCACACAGAGTCAGACCACA
TACTGTAAAA
>cap_3100
TAGGCCCAGCCGGCTGCACCAGAGAAAGCCCTGTGACAGCAAGGCATGGAAGACCCACCC
GGAGGACGAACCTAGGAGGGCCTTGTCATCAGCCTCCTCCCAGCCACATGTCTAGACGAC
TCCAGGATAAGGCGGAACACCTCGATCAATTTCCTTATGTTAAATTACGACTTTATTGAG
CTATGAGCCACATACCATAAAAATTCACCCTCTCTAAAGACTGGTTGGTAGTCAGGGATT
CTCTGGTGGCTCAGACACAAAAGAGTCCACAATGCAGGAGACCTGGGTTCAATCCCTGGG
TTGGGATGATCCCCTGGAGAATGACATGGCAACCCACTCCAGGATTCTGACCTGGAGAAT
CCCATAGACAGAGGAGCCTGGCAGGCTACAGTCCATGGGGTCACACAGAGTCAGACCACA
TACTGTAAAA
>cap_3101
TAGGCCCAGCCGGCTGCACCAGAGAAAGCCCTGTGACAGCAAGGCATGGAAGACCCACCC
GGAGGACGAACCTAGGAGGGCCTTGTCATCAGCCTCCTCCCAGCCACATGTCTAGACGAC
TCCAGGATAAGGCGGAACACCTCGATCAATTTCCTTATGTTAAATTACGACTTTATTGAG
CTATGAGCCACATACCATAAAAATTCACCCTCTCTAAAGACTGGTTGGTAGTCAGGGATT
CTCTGGTGGCTCAGACACAAAAGAGTCCACAATGCAGGAGACCTGGGTTCAATCCCTGGG
TTGGGATGATCCCCTGGAGAATGACATGGCAACCCACTCCAGGATTCTGACCTGGAGAAT
CCCATAGACAGAGGAGCCTGGCAGGCTACAGTCCATGGGGTCACACAGAGTCAGACCACA
TACTGTAAAA
>cap_3757
TAGGCCCAGCCGGCTGCACCAGAGAAAGCCCTGTGACAGCAAGGCATGGAAGACCCACCC
GGAGGACGAACCTAGGAGGGCCTTGTCATCAGCCTCCTCCCAGCCACATGTCTAGACGAC
TCCAGGATAAGGCGGAACACCTCGATCAATTTCCTTATGTTAAATTACGACTTTATTGAG
CTATGAGCCACATACCATAAAAATTCACCCTCTCTAAAGACTGGTTGGTAGTCAGGGATT
CTCTGGTGGCTCAGACACAAAAGAGTCCACAATGCAGGAGACCTGGGTTCAATCCCTGGG
TTGGGATGATCCCCTGGAGAATGACATGGCAACCCACTCCAGGATTCTGACCTGGAGAAT
CCCATAGACAGAGGAGCCTGGCAGGCTACAGTCCATGGGGTCACACAGAGTCAGACCACA
TACTGTAAAA
>cap_3758
TAGGCCCAGCCGGCTGCACCAGAGAAAGCCCTGTGACAGCAAGGCATGGAAGACCCACCC
GGAGGACGAACCTAGGAGGGCCTTGTCATCAGCCTCCTCCCAGCCACATGTCTAGACGAC
TCCAGGATAAGGCGGAACACCTCGATCAATTTCCTTATGTTAAATTACGACTTTATTGAG
CTATGAGCCACATACCATAAAAATTCACCCTCTCTAAAGACTGGTTGGTAGTCAGGGATT
CTCTGGTGGCTCAGACACAAAAGAGTCCACAATGCAGGAGACCTGGGTTCAATCCCTGGG
TTGGGATGATCCCCTGGAGAATGACATGGCAACCCACTCCAGGATTCTGACCTGGAGAAT
CCCATAGACAGAGGAGCCTGGCAGGCTACAGTCCATGGGGTCACACAGAGTCAGACCACA
TACTGTAAAA
>cap_3762
TAGGCCCAGCCGGCTGCACCAGAGAAAGCCCTGTGACAGCAAGGCATGGAAGACCCACCC
GGAGGACGAACCTAGGAGGGCCTTGTCATCAGCCTCCTCCCAGCCACATGTCTAGACGAC
TCCAGGATAAGGCGGAACACCTCGATCAATTTCCTTATGTTAAATTACGACTTTATTGAG
CTATGAGCCACATACCATAAAAATTCACCCTCTCTAAAGACTGGTTGGTAGTCAGGGATT
CTCTGGTGGCTCAGACACAAAAGAGTCCACAATGCAGGAGACCTGGGTTCAATCCCTGGG
TTGGGATGATCCCCTGGAGAATGACATGGCAACCCACTCCAGGATTCTGACCTGGAGAAT
CCCATAGACAGAGGAGCCTGGCAGGCTACAGTCCATGGGGTCACACAGAGTCAGACCACA
TACTGTAAAA
>cap_3763
TAGGCCCAGCCGGCTGCACCAGAGAAAGCCCTGTGACAGCAAGGCATGGAAGACCCACCC
GGAGGACGAACCTAGGAGGGCCTTGTCATCAGCCTCCTCCCAGCCACATGTCTAGACGAC
TCCAGGATAAGGCGGAACACCTCGATCAATTTCCTTATGTTAAATTACGACTTTATTGAG
CTATGAGCCACATACCATAAAAATTCACCCTCTCTAAAGACTGGTTGGTAGTCAGGGATT
CTCTGGTGGCTCAGACACAAAAGAGTCCACAATGCAGGAGACCTGGGTTCAATCCCTGGG
TTGGGATGATCCCCTGGAGAATGACATGGCAACCCACTCCAGGATTCTGACCTGGAGAAT
CCCATAGACAGAGGAGCCTGGCAGGCTACAGTCCATGGGGTCACACAGAGTCAGACCACA
TACTGTAAAA
>cap_3765
TAGGCCCAGCCGGCTGCACCAGAGAAAGCCCTGTGACAGCAAGGCATGGAAGACCCACCC
GGAGGACGAACCTAGGAGGGCCTTGTCATCAGCCTCCTCCCAGCCACATGTCTAGACGAC
TCCAGGATAAGGCGGAACACCTCGATCAATTTCCTTATGTTAAATTACGACTTTATTGAG
CTATGAGCCACATACCATAAAAATTCACCCTCTCTAAAGACTGGTTGGTAGTCAGGGATT
CTCTGGTGGCTCAGACACAAAAGAGTCCACAATGCAGGAGACCTGGGTTCAATCCCTGGG
TTGGGATGATCCCCTGGAGAATGACATGGCAACCCACTCCAGGATTCTGACCTGGAGAAT
CCCATAGACAGAGGAGCCTGGCAGGCTACAGTCCATGGGGTCACACAGAGTCAGACCACA
TACTGTAAAA
>cap_3766
TAGGCCCAGCCGGCTGCACCAGAGAAAGCCCTGTGACAGCAAGGCATGGAAGACCCACCC
GGAGGACGAACCTAGGAGGGCCTTGTCATCAGCCTCCTCCCAGCCACATGTCTAGACGAC
TCCAGGATAAGGCGGAACACCTCGATCAATTTCCTTATGTTAAATTACGACTTTATTGAG
CTATGAGCCACATACCATAAAAATTCACCCTCTCTAAAGACTGGTTGGTAGTCAGGGATT
CTCTGGTGGCTCAGACACAAAAGAGTCCACAATGCAGGAGACCTGGGTTCAATCCCTGGG
TTGGGATGATCCCCTGGAGAATGACATGGCAACCCACTCCAGGATTCTGACCTGGAGAAT
CCCATAGACAGAGGAGCCTGGCAGGCTACAGTCCATGGGGTCACACAGAGTCAGACCACA
TACTGTAAAA
>cap_3773
TAGGCCCAGCCGGCTGCACCAGAGAAAGCCCTGTGACAGCAAGGCATGGAAGACCCACCC
GGAGGACGAACCTAGGAGGGCCTTGTCATCAGCCTCCTCCCAGCCACATGTCTAGACGAC
TCCAGGATAAGGCGGAACACCTCGATCAATTTCCTTATGTTAAATTACGACTTTATTGAG
CTATGAGCCACATACCATAAAAATTCACCCTCTCTAAAGACTGGTTGGTAGTCAGGGATT
CTCTGGTGGCTCAGACACAAAAGAGTCCACAATGCAGGAGACCTGGGTTCAATCCCTGGG
TTGGGATGATCCCCTGGAGAATGACATGGCAACCCACTCCAGGATTCTGACCTGGAGAAT
CCCATAGACAGAGGAGCCTGGCAGGCTACAGTCCATGGGGTCACACAGAGTCAGACCACA
TACTGTAAAA
>cap_3774
TAGGCCCAGCCGGCTGCACCAGAGAAAGCCCTGTGACAGCAAGGCATGGAAGACCCACCC
GGAGGACGAACCTAGGAGGGCCTTGTCATCAGCCTCCTCCCAGCCACATGTCTAGACGAC
TCCAGGATAAGGCGGAACACCTCGATCAATTTCCTTATGTTAAATTACGACTTTATTGAG
CTATGAGCCACATACCATAAAAATTCACCCTCTCTAAAGACTGGTTGGTAGTCAGGGATT
CTCTGGTGGCTCAGACACAAAAGAGTCCACAATGCAGGAGACCTGGGTTCAATCCCTGGG
TTGGGATGATCCCCTGGAGAATGACATGGCAACCCACTCCAGGATTCTGACCTGGAGAAT
CCCATAGACAGAGGAGCCTGGCAGGCTACAGTCCATGGGGTCACACAGAGTCAGACCACA
TACTGTAAAA
>cap_3776
TAGGCCCAGCCGGCTGCACCAGAGAAAGCCCTGTGACAGCAAGGCATGGAAGACCCACCC
GGAGGACGAACCTAGGAGGGCCTTGTCATCAGCCTCCTCCCAGCCACATGTCTAGACGAC
TCCAGGATAAGGCGGAACACCTCGATCAATTTCCTTATGTTAAATTACGACTTTATTGAG
CTATGAGCCACATACCATAAAAATTCACCCTCTCTAAAGACTGGTTGGTAGTCAGGGATT
CTCTGGTGGCTCAGACACAAAAGAGTCCACAATGCAGGAGACCTGGGTTCAATCCCTGGG
TTGGGATGATCCCCTGGAGAATGACATGGCAACCCACTCCAGGATTCTGACCTGGAGAAT
CCCATAGACAGAGGAGCCTGGCAGGCTACAGTCCATGGGGTCACACAGAGTCAGACCACA
TACTGTAAAA
>cap_3786
TAGGCCCAGCCGGCTGCACCAGAGAAAGCCCTGTGACAGCAAGGCATGGAAGACCCACCC
GGAGGACGAACCTAGGAGGGCCTTGTCATCAGCCTCCTCCCAGCCACATGTCTAGACGAC
TCCAGGATAAGGCGGAACACCTCGATCAATTTCCTTATGTTAAATTACGACTTTATTGAG
CTATGAGCCACATACCATAAAAATTCACCCTCTCTAAAGACTGGTTGGTAGTCAGGGATT
CTCTGGTGGCTCAGACACAAAAGAGTCCACAATGCAGGAGACCTGGGTTCAATCCCTGGG
TTGGGATGATCCCCTGGAGAATGACATGGCAACCCACTCCAGGATTCTGACCTGGAGAAT
CCCATAGACAGAGGAGCCTGGCAGGCTACAGTCCATGGGGTCACACAGAGTCAGACCACA
TACTGTAAAA
>cap_3814
TAGGCCCAGCCGGCTGCACCAGAGAAAGCCCTGTGACAGCAAGGCATGGAAGACCCACCC
GGAGGACGAACCTAGGAGGGCCTTGTCATCAGCCTCCTCCCAGCCACATGTCTAGACGAC
TCCAGGATAAGGCGGAACACCTCGATCAATTTCCTTATGTTAAATTACGACTTTATTGAG
CTATGAGCCACATACCATAAAAATTCACCCTCTCTAAAGACTGGTTGGTAGTCAGGGATT
CTCTGGTGGCTCAGACACAAAAGAGTCCACAATGCAGGAGACCTGGGTTCAATCCCTGGG
TTGGGATGATCCCCTGGAGAATGACATGGCAACCCACTCCAGGATTCTGACCTGGAGAAT
CCCATAGACAGAGGAGCCTGGCAGGCTACAGTCCATGGGGTCACACAGAGTCAGACCACA
TACTGTAAAA
>cap_3829
TAGGCCCAGCCGGCTGCACCAGAGAAAGCCCTGTGACAGCAAGGCATGGAAGACCCACCC
GGAGGACGAACCTAGGAGGGCCTTGTCATCAGCCTCCTCCCAGCCACATGTCTAGACGAC
TCCAGGATAAGGCGGAACACCTCGATCAATTTCCTTATGTTAAATTACGACTTTATTGAG
CTATGAGCCACATACCATAAAAATTCACCCTCTCTAAAGACTGGTTGGTAGTCAGGGATT
CTCTGGTGGCTCAGACACAAAAGAGTCCACAATGCAGGAGACCTGGGTTCAATCCCTGGG
TTGGGATGATCCCCTGGAGAATGACATGGCAACCCACTCCAGGATTCTGACCTGGAGAAT
CCCATAGACAGAGGAGCCTGGCAGGCTACAGTCCATGGGGTCACACAGAGTCAGACCACA
TACTGTAAAA
>cap_3835
TAGGCCCAGCCGGCTGCACCAGAGAAAGCCCTGTGACAGCAAGGCATGGAAGACCCACCC
GGAGGACGAACCTAGGAGGGCCTTGTCATCAGCCTCCTCCCAGCCACATGTCTAGACGAC
TCCAGGATAAGGCGGAACACCTCGATCAATTTCCTTATGTTAAATTACGACTTTATTGAG
CTATGAGCCACATACCATAAAAATTCACCCTCTCTAAAGACTGGTTGGTAGTCAGGGATT
CTCTGGTGGCTCAGACACAAAAGAGTCCACAATGCAGGAGACCTGGGTTCAATCCCTGGG
TTGGGATGATCCCCTGGAGAATGACATGGCAACCCACTCCAGGATTCTGACCTGGAGAAT
CCCATAGACAGAGGAGCCTGGCAGGCTACAGTCCATGGGGTCACACAGAGTCAGACCACA
TACTGTAAAA
>cap_3836
TAGGCCCAGCCGGCTGCACCAGAGAAAGCCCTGTGACAGCAAGGCATGGAAGACCCACCC
GGAGGACGAACCTAGGAGGGCCTTGTCATCAGCCTCCTCCCAGCCACATGTCTAGACGAC
TCCAGGATAAGGCGGAACACCTCGATCAATTTCCTTATGTTAAATTACGACTTTATTGAG
CTATGAGCCACATACCATAAAAATTCACCCTCTCTAAAGACTGGTTGGTAGTCAGGGATT
CTCTGGTGGCTCAGACACAAAAGAGTCCACAATGCAGGAGACCTGGGTTCAATCCCTGGG
TTGGGATGATCCCCTGGAGAATGACATGGCAACCCACTCCAGGATTCTGACCTGGAGAAT
CCCATAGACAGAGGAGCCTGGCAGGCTACAGTCCATGGGGTCACACAGAGTCAGACCACA
TACTGTAAAA
>cap_3849
TAGGCCCAGCCGGCTGCACCAGAGAAAGCCCTGTGACAGCAAGGCATGGAAGACCCACCC
GGAGGACGAACCTAGGAGGGCCTTGTCATCAGCCTCCTCCCAGCCACATGTCTAGACGAC
TCCAGGATAAGGCGGAACACCTCGATCAATTTCCTTATGTTAAATTACGACTTTATTGAG
CTATGAGCCACATACCATAAAAATTCACCCTCTCTAAAGACTGGTTGGTAGTCAGGGATT
CTCTGGTGGCTCAGACACAAAAGAGTCCACAATGCAGGAGACCTGGGTTCAATCCCTGGG
TTGGGATGATCCCCTGGAGAATGACATGGCAACCCACTCCAGGATTCTGACCTGGAGAAT
CCCATAGACAGAGGAGCCTGGCAGGCTACAGTCCATGGGGTCACACAGAGTCAGACCACA
TACTGTAAAA
>cap_3857
TAGGCCCAGCCGGCTGCACCAGAGAAAGCCCTGTGACAGCAAGGCATGGAAGACCCACCC
GGAGGACGAACCTAGGAGGGCCTTGTCATCAGCCTCCTCCCAGCCACATGTCTAGACGAC
TCCAGGATAAGGCGGAACACCTCGATCAATTTCCTTATGTTAAATTACGACTTTATTGAG
CTATGAGCCACATACCATAAAAATTCACCCTCTCTAAAGACTGGTTGGTAGTCAGGGATT
CTCTGGTGGCTCAGACACAAAAGAGTCCACAATGCAGGAGACCTGGGTTCAATCCCTGGG
TTGGGATGATCCCCTGGAGAATGACATGGCAACCCACTCCAGGATTCTGACCTGGAGAAT
CCCATAGACAGAGGAGCCTGGCAGGCTACAGTCCATGGGGTCACACAGAGTCAGACCACA
TACTGTAAAA
>cap_3895
TAGGCCCAGCCGGCTGCACCAGAGAAAGCCCTGTGACAGCAAGGCATGGAAGACCCACCC
GGAGGACGAACCTAGGAGGGCCTTGTCATCAGCCTCCTCCCAGCCACATGTCTAGACGAC
TCCAGGATAAGGCGGAACACCTCGATCAATTTCCTTATGTTAAATTACGACTTTATTGAG
CTATGAGCCACATACCATAAAAATTCACCCTCTCTAAAGACTGGTTGGTAGTCAGGGATT
CTCTGGTGGCTCAGACACAAAAGAGTCCACAATGCAGGAGACCTGGGTTCAATCCCTGGG
TTGGGATGATCCCCTGGAGAATGACATGGCAACCCACTCCAGGATTCTGACCTGGAGAAT
CCCATAGACAGAGGAGCCTGGCAGGCTACAGTCCATGGGGTCACACAGAGTCAGACCACA
TACTGTAAAA
>cap_4016
TAGGCCCAGCCGGCTGCACCAGAGAAAGCCCTGTGACAGCAAGGCATGGAAGACCCACCC
GGAGGACGAACCTAGGAGGGCCTTGTCATCAGCCTCCTCCCAGCCACATGTCTAGACGAC
TCCAGGATAAGGCGGAACACCTCGATCAATTTCCTTATGTTAAATTACGACTTTATTGAG
CTATGAGCCACATACCATAAAAATTCACCCTCTCTAAAGACTGGTTGGTAGTCAGGGATT
CTCTGGTGGCTCAGACACAAAAGAGTCCACAATGCAGGAGACCTGGGTTCAATCCCTGGG
TTGGGATGATCCCCTGGAGAATGACATGGCAACCCACTCCAGGATTCTGACCTGGAGAAT
CCCATAGACAGAGGAGCCTGGCAGGCTACAGTCCATGGGGTCACACAGAGTCAGACCACA
TACTGTAAAA
>cap_3772
TAGGCCCAGCCAGTTGCAGCAGAGAAAGACCTGTGACAGCAAGGCAT------CCCACCC
GGAAGACGAACCTAGAAAGGCCTTGTCATCAGCCTCCTCCCAGCTGC--GTCTGGGCGAC
TCCAGGATAAGGCGGAAC-C-TCGATCCATTTCCTTATGTTAAATTATTACTTTATTGAG
CTATGAGCCACATACCATAAAAATTCACCCTCTCTAAAGACTGGTTGGTAGTCAGGGATT
CTCTGGTGGCTCAGACACAAAAGAGTCCACAATGCAGGAGACCTGGGTTCAATCCCTGGG
TTGGGATGATCCCCTGGAGAATGACATGGCAACCCACTCCAGGATTCTGACCTGGAGAAT
CCCATAGACAGAGGAGCCTGGCAGGCTACAGTCCATGGGGTCACACAGAGTCAGACCACA
TACTGTAAAA
>cap_3954
TAGGCCCAGCCAGTTGCAGCAGAGAAAGACCTGTGACAGCAAGGCAT------CCCACCC
GGAAGACGAACCTAGAAAGGCCTTGTCATCAGCCTCCTCCCAGCTGC--GTCTGGGCGAC
TCCAGGATAAGGCGGAAC-C-TCGATCCATTTCCTTATGTTAAATTATTACTTTATTGAG
CTATGAGCCACATACCATAAAAATTCACCCTCTCTAAAGACTGGTTGGTAGTCAGGGATT
CTCTGGTGGCTCAGACACAAAAGAGTCCACAATGCAGGAGACCTGGGTTCAATCCCTGGG
TTGGGATGATCCCCTGGAGAATGACATGGCAACCCACTCCAGGATTCTGACCTGGAGAAT
CCCATAGACAGAGGAGCCTGGCAGGCTACAGTCCATGGGGTCACACAGAGTCAGACCACA
TACTGTAAAA
>cap_3784
TAGGCCCAGCCAGTTGCAGCAGAGAAAGACCTGTGACAGCAAGGCAT------CCCACCC
GGAAGACGAACCTAGAAAGGCCTTGTCATCAGCCTCCTCCCAGCTGC--GTCTGGGCGAC
TCCAGGATAAGGCGGAAC-C-TCGATCCATTTCCTTATGTTAAATTATTACTTTATTGAG
CTATGAGCCACATACCATAAAAATTCACCCTCTCTAAAGACTGGTTGGTAGTCAGGGATT
CTCTGGTGGCTCAGACACAAAAGAGTCCACAATGCAGGAGACCTGGGTTCAATCCCTGGG
TTGGGATGATCCCCTGGAGAATGACATGGCAACCCACTCCAGGATTCTGACCTGGAGAAT
CCCATAGACAGAGGAGCCTGGCAGGCTACAGTCCATGGGGTCACACAGAGTCAGACCACA
TACTGTAAAA
>cap_3781
TAGGCCCAGCCAGTTGCAGCAGAGAAAGACCTGTGACAGCAAGGCAT------CCCACCC
GGAAGACGAACCTAGAAAGGCCTTGTCATCAGCCTCCTCCCAGCTGC--GTCTGGGCGAC
TCCAGGATAAGGCGGAAC-C-TCGATCCATTTCCTTATGTTAAATTATTACTTTATTGAG
CTATGAGCCACATACCATAAAAATTCACCCTCTCTAAAGACTGGTTGGTAGTCAGGGATT
CTCTGGTGGCTCAGACACAAAAGAGTCCACAATGCAGGAGACCTGGGTTCAATCCCTGGG
TTGGGATGATCCCCTGGAGAATGACATGGCAACCCACTCCAGGATTCTGACCTGGAGAAT
CCCATAGACAGAGGAGCCTGGCAGGCTACAGTCCATGGGGTCACACAGAGTCAGACCACA
TACTGTAAAA
>cap_3760
TAGGCCCAGCCAGTTGCAGCAGAGAAAGACCTGTGACAGCAAGGCAT------CCCACCC
GGAAGACGAACCTAGAAAGGCCTTGTCATCAGCCTCCTCCCAGCTGC--GTCTGGGCGAC
TCCAGGATAAGGCGGAAC-C-TCGATCCATTTCCTTATGTTAAATTATTACTTTATTGAG
CTATGAGCCACATACCATAAAAATTCACCCTCTCTAAAGACTGGTTGGTAGTCAGGGATT
CTCTGGTGGCTCAGACACAAAAGAGTCCACAATGCAGGAGACCTGGGTTCAATCCCTGGG
TTGGGATGATCCCCTGGAGAATGACATGGCAACCCACTCCAGGATTCTGACCTGGAGAAT
CCCATAGACAGAGGAGCCTGGCAGGCTACAGTCCATGGGGTCACACAGAGTCAGACCACA
TACTGTAAAA
>Contig-0
TAGGCCCAGCCGGCTGCACCAGAGAAAGCCCTGTGACAGCAAGGCATGGAAGACCCACCC
GGAGGACGAACCTAGGAGGGCCTTGTCATCAGCCTCCTCCCAGCCACATGTCTAGACGAC
TCCAGGATAAGGCGGAACACCTCGATCAATTTCCTTATGTTAAATTACGACTTTATTGAG
CTATGAGCCACATACCATAAAAATTCACCCTCTCTAAAGACTGGTTGGTAGTCAGGGATT
CTCTGGTGGCTCAGACACAAAAGAGTCCACAATGCAGGAGACCTGGGTTCAATCCCTGGG
TTGGGATGATCCCCTGGAGAATGACATGGCAACCCACTCCAGGATTCTGACCTGGAGAAT
CCCATAGACAGAGGAGCCTGGCAGGCTACAGTCCATGGGGTCACACAGAGTCAGACCACA
TACTGTAAAA
